# Supplementary material for: Bartonella quintana Infection in Canada: A Retrospective Laboratory Study and Systematic Review of the Literature
Source: Pathogens. 2024 Dec 6;13(12):1071. doi: 10.3390/pathogens13121071 (PMC11728599; doi:10.3390/pathogens13121071)
Supplement: Supplementary file 1 [file pathogens-13-01071-s001.zip]

Archive with 5 entries (5 files):
- File S1.pdf
- File S2.pdf
- File S3.pdf
- File S4.xlsx
- File S5.xlsx
