# Supplementary material for: Bartonella quintana Infection in Canada: A Retrospective Laboratory Study and Systematic Review of the Literature
Source: Pathogens. 2024 Dec 6;13(12):1071. doi: 10.3390/pathogens13121071 (PMC11728599; doi:10.3390/pathogens13121071)
Supplement: Supplementary file 1 [file pathogens-13-01071-s001.zip › File S4.xlsx]

## Sheet: Sheet1
Author (case number)	year	Age	Sex	Confirmed vs. probable case	Location of likely Bq acquisition	History of homelessness	Syndrome	Molecular target	Location of molecular testing	PCR at NML	Specimen type (s)	IFA titer	Embolization	Surgery	BQ Abx	Outcome
Raoult	1996	81	female	Confirmed	Halifax, Nova Scotia	No	IE	16S rRNA	Marseille, France	No	cardiac valve (aortic)	1:1600	N/D	AVR	doxy (duration unclear)	Dead
Mateen	2000	36	male	Confirmed	Saskatoon, Saskatchewan	Yes	BA + fever	16S rRNA	Saskatoon	No	blood	N/D	No	No	doxy over 1 year	Survived
Keynan	2016	63	female	Confirmed	Northern Manitoba	No	IE	16S rRNA	Winnipeg, Manitoba	No	cardiac valve (aortic and mitral)	1:1024	No	AVR and MVR	ceftriaxone and doxy (duration unknown)	Survived
Guo	2016	45	female	Confirmed	Toronto, Ontario	Yes	IE	16S rRNA	Toronto, Ontario	No	cardiac valve (aortic)	1:1024	No	AVR	doxy 6w and amikacin (and rifampin for treatment of concomitant MTb)	Survived
Lam	2019	49	male	Confirmed	Calgary, Alberta	Yes	IE	ribC	Calgary, Alberta	No	cardiac valve (mitral)	1:4096	Brain	MVR	7.5 months of doxycycline, 6 weeks ceftriaxone, 2 weeks of concomitant gent	Survived
Breitschwerdt-1	2019	child (age unknown)	male	Confirmed	Lanaudière, Québec	No	fever + lymphadenopathy	rpoB and ITS	Raleigh, North Carolina (USA)	No	blood	1:256	No	No	N/D	Survived
Breitschwerdt-2	2019	child (age unknown)	female	Confirmed	Lanaudière, Québec	No	fever + lymphadenopathy	rpoB and ITS	Raleigh, North Carolina (USA)	No	blood	1:128	No	No	N/D	Survived
Breitschwerdt-3	2019	child (age unknown)	male	Confirmed	Lanaudière, Québec	No	fever + lymphadenopathy	rpoB and ITS	Raleigh, North Carolina (USA)	No	blood	1:64	No	No	N/D	Survived
Kleinman	2020	36	male	Confirmed	Northern Alberta (indigenous community near NWT)	No	IE and aortic root abscess, GN	16S rRNA	Edmonton, Alberta	No	cardiac valve (aortic)	1:2048	No	AVR and TVR	6 w doxy, 2 w rifampin	LFU
Boodman-1	2020	48	male	Confirmed	Winnipeg, Manitoba	Yes	IE	16S rRNA	Winnipeg, Manitoba	No	cardiac valve (aortic and mitral)	1:8192	No	AVR + MVR	ceftriaxone and doxy 6w, gent 4d	Survived
Boodman-2	2020	62	male	Confirmed	Winnipeg, Manitoba	Yes	IE	16S rRNA	Winnipeg, Manitoba	No	cardiac valve (mitral)	1:8192	No	MVR	doxy 6w, gent 2w	Survived
Boodman-3	2020	35	male	Probable	Winnipeg vs. Northern Manitoba	Yes	IE	N/A	N/A	No	cardiac valve (mitral)	1:8192	Brain	cerebral artery coiling	ceftriaxone 6w, vanco 3w, daptomycin 3w	Survived, neuro sequalae (aphasia)
Boodman-4	2020	33	male	Probable	Winnipeg vs. Northern Manitoba	Yes	IE	N/A	N/A	No	cardiac valve (mitral)	1:8192	Brain	No	ceftriaxone, vanco, doxy (8w) gent 2w	Survived, neuro sequalae (aphasia + paralysis)
Boodman	2022	11	male	Confirmed	Northern Manitoba	No	IE	16S rRNA	Edmonton, Alberta	No	cardiac valve (aortic)	N/D	Spleen + kidney	AVR	doxy 6w, gent 4w	Survived
Boodman-5	2022	31	Female	Confirmed	Eritrea vs. Winnipeg, Manitoba	No	IE	16S rRNA	Winnipeg, Manitoba	No	cardiac valve (aortic)	1:8912	Spleen	AVR	doxy 6w, gent 2w	Survived
Boodman-6	2022	47	male	Confirmed	Nunavut	Yes	IE	rpoB	Winnipeg, Manitoba	No	cardiac valve (aortic and mitral)	1:4096	Brain	AVR	ceftriaxone 6w, doxy 6w, gent 2w	Dead
Boodman-1	2022	53	male	Probable	Winnipeg, Manitoba	Yes	IE	N/A	N/A	No	N/A	1:8192	Brain	No	ceftriaxone and vanco 2w	Dead
Boodman-2	2022	57	male	Probable	Winnipeg, Manitoba	Yes	fever	N/A	N/A	No	N/A	1:512	No	No	doxy 1w	Survived
Boodman-3	2022	63	male	Probable	Winnipeg, Manitoba	Yes	fever	N/A	N/A	No	N/A	1:256	No	No	None	Survived
Boodman-4	2022	63	male	Probable	Winnipeg, Manitoba	Yes	shin pain (ectoparasitosis)	N/A	N/A	No	N/A	1:256	No	No	None	Survived
Marvasti	2024	67	male	Probable	Toronto, Ontario	Yes	IE + GN	N/A	N/A	No	N/A	1:2048	No	No	doxy and rifampin 6w	Dead
