# Supplementary material for: Bartonella quintana Infection in Canada: A Retrospective Laboratory Study and Systematic Review of the Literature
Source: Pathogens. 2024 Dec 6;13(12):1071. doi: 10.3390/pathogens13121071 (PMC11728599; doi:10.3390/pathogens13121071)
Supplement: Supplementary file 1 [file pathogens-13-01071-s001.zip › File S5.xlsx]

## Sheet: Sheet1
Author	Year	Decision	Comments/ reason
Tyeryar	1973	Exclude	In vitro study (comparative guanine cytosine percentage of different Rickettsiae)
Raoult	1996	Include	Confirmed case. demographics, treatment, outcomes.
Mateen	2000	Include	Confirmed case. Includes diagnostics, demographics, treatment, outcomes.
Johnson	2003	Exclude	in vitro study. PCR validation study. No clinical cases.
Jiang	2003	Exclude	In vitro study: PCR validation study of Borrelia recurrentis and Rickettsia prowazekii
Kainth	2005	Exclude	Genomic study of alpha-proteobacteria. In vitro. No clinical data.
Cimolai	2008	Exclude	Review of pathogens in natural environment. No human cases. No Bartonella quintana.
Yager	2010	Exclude	Canine study. No human clinical case.
Umulisa	2012	Exclude	Outbreak in Rwanda. Not in Canada
Keynan	2016	Include	Confirmed case. Includes diagnostics, demographics, treatment, outcomes.
Szelag	2016	Exclude	Phlebotomine (fly) study. Not B. quintana. In Argentina. Not in Canada.
Smogorzewski	2016	Exclude	Historic article on trench nephritis and William Osler.
Lam	2019	Include	Confirmed case. Includes diagnostics, demographics, treatment, outcomes.
Breitschwerdt	2019	Include	Confirmed case. Includes diagnostics, demographics, treatment, outcomes.
Kleinman	2020	Include	Confirmed case. Includes diagnostics, demographics, treatment, outcomes.
Boodman (CMAJ)	2020	Include	4 cases of Bq endocarditis: 2 confirmed, 2 probable. All data included.
Boodman (PloS NTD)	2022	Include	confirmed pediatric cases of IE: Northern Manitoba. All JBI info included.
Boodman (CMAJ Open)	2022	Include	Both confirmed and probable cases. Consolidated duplicates with Boodman CMAJ 2020 (4 cases, pt #1,2,3,5) and Keynan-2016 (1 case, pt#16)
Boodman (OFID)-1	2023	Exclude	Review paper advocating for B. quintana to be recognized as a NTD. No new clinical cases.
Marvasti	2024	Include	Probable case. Includes diagnostics, demographics, treatment adverse events…
Boodman (CID)	2024	Exclude	Systematic review. No new clinical cases. Global.
Boodman (EID)	2024	Exclude	Body lice study. No human case description.
Silveira	2022	Exclude	Laboratory study. Not Bartonella quintana. Not in Canada.
Larkin	2023	Exclude	Head lice study in latin america. Not human. Not B. quintana.
Adly	2021	Exclude	Review article: dermatology among homeless. Not Canada specific.
Larkin	2020	Exclude	Lice in Honduras. Not B. quintana
Amanzougaghene	2019	Exclude	Mtochondrial diversity study of lice. Not Canada. Not human B. quintana case.
Ashfaq	2015	Exclude	Head lice diversity study. Not Canada. Not human B.quintana case.
Boodman (OFID)-2	2023	Exclude	Letter: commenting on limits of Bartonella serology. No new cases.
Bookman	2004	Exclude	Not Bartonella quintana (Bartonella henselae IE)
Sotero	2020	Exclude	Bartonella quintana encephalitis. In Mexico. Not Canada.
Cimolai	2000	Exclude	Bartonella henselae in BC. Not B. quintana
Raoult	2003	Exclude	Retrospective review. No new Canadian cases (see Raoult 1996, predominantly French cases)
Koji	2015	Exclude	Case of B.quintana IE from Japan. Not Canada
Guo	2016	Include	Case of B.quintana aortic IE from Toronto.
Fournier	2001	Exclude	No new Canadian cases (see Raoult 1996)
Ives	2000	Exclude	In vitro study.
Seves	2006	Exclude	Individual from Lyon, France (not Canada). B. quintana IE with monoclonal gammopathy.
